# Supplementary material for: Corrigenda: Caterino M, Vásquez-Vélez L (2017) A revision of Prespelea Park (Staphylinidae, Pselaphinae). ZooKeys 685: 105–130. https://doi.org/10.3897/zookeys.685.13811
Source: Zookeys. 2017 Aug 10;(688):151–2. doi: 10.3897/zookeys.688.19867 (PMC5672583; doi:10.3897/zookeys.688.19867)
Supplement: XML Treatment for Prespelea enigma [file zookeys.688.19867-treatment1.xml]

<!DOCTYPE tp:taxon-treatment
  PUBLIC "-//TaxonX//DTD Taxonomic Treatment Publishing DTD v0 20100105//EN" "tax-treatment-NSO.dtd">
<tp:taxon-treatment xmlns:tp="http://www.plazi.org/taxpub"><tp:treatment-meta><kwd-group><label>Taxon classification</label><kwd><named-content xmlns:xlink="http://www.w3.org/1999/xlink" content-type="kingdom">Animalia</named-content></kwd><kwd><named-content xmlns:xlink="http://www.w3.org/1999/xlink" content-type="order">Coleoptera</named-content></kwd><kwd><named-content xmlns:xlink="http://www.w3.org/1999/xlink" content-type="family">Staphylinidae</named-content></kwd></kwd-group><mixed-citation publication-type="journal"><person-group><name><surname>Caterino</surname><given-names>Michael S.</given-names></name><name><surname>Vásquez-Vélez</surname><given-names>Laura M.</given-names></name></person-group><article-title>Corrigenda: Caterino M, Vásquez-Vélez L (2017) A revision of <italic><tp:taxon-name><tp:taxon-name-part taxon-name-part-type="genus" reg="Prespelea">Prespelea</tp:taxon-name-part></tp:taxon-name></italic> Park (<tp:taxon-name><tp:taxon-name-part taxon-name-part-type="family">Staphylinidae</tp:taxon-name-part></tp:taxon-name>, <tp:taxon-name><tp:taxon-name-part taxon-name-part-type="subfamily">Pselaphinae</tp:taxon-name-part></tp:taxon-name>). ZooKeys 685: 105–130. <ext-link xmlns:xlink="http://www.w3.org/1999/xlink" xlink:type="simple" ext-link-type="doi" xlink:href="10.3897/zookeys.685.13811">https://doi.org/10.3897/zookeys.685.13811</ext-link></article-title><source>Zookeys</source><day>10</day><month>8</month><year>2017</year><volume>2017</volume><issue>688</issue><fpage>151</fpage><lpage>152</lpage><pub-id pub-id-type="doi">10.3897/zookeys.688.19867</pub-id></mixed-citation></tp:treatment-meta><tp:nomenclature><tp:taxon-name>
              <tp:taxon-name-part taxon-name-part-type="genus" reg="Prespelea">Prespelea</tp:taxon-name-part>
              <tp:taxon-name-part taxon-name-part-type="species" reg="enigma">enigma</tp:taxon-name-part>
            </tp:taxon-name><tp:taxon-authority>Caterino &amp; Vásquez-Vélez</tp:taxon-authority><tp:taxon-status xmlns:xlink="http://www.w3.org/1999/xlink" xlink:type="simple">sp. n.</tp:taxon-status></tp:nomenclature><tp:treatment-sec sec-type="type material" id="SECID0EWAAC"><title>Type material.</title><p>
              <bold>Holotype male</bold>: USA: NC: Macon Co., Jones Gap, <named-content xmlns:xlink="http://www.w3.org/1999/xlink" content-type="dwc:verbatimCoordinates" xlink:type="simple"><named-content content-type="geo-json" specific-use="{&#34;type&#34;:&#34;Point&#34;,&#34;coordinates&#34;:[-83.292300,35.078500]}" id="NCID0EBBAC" xlink:type="simple">35.0785°N, 83.2923°W</named-content></named-content>, S. Myers, vii.22.2015, sifted litter (CUAC000026531, DNA Extract MSC-2403); deposited in <named-content xmlns:xlink="http://www.w3.org/1999/xlink" content-type="dwc:institutional_code" xlink:type="simple">FMNH</named-content>. <bold>Other material</bold>: 4 males &amp; 6 females, NC: Macon Co., 11 mi. SW Franklin, Back Country info center, VIII-17/21-1990, hardwood litter nr. dead logs, S. O’Keefe; <named-content xmlns:xlink="http://www.w3.org/1999/xlink" content-type="dwc:institutional_code" xlink:type="simple">UNHC</named-content>, <named-content xmlns:xlink="http://www.w3.org/1999/xlink" content-type="dwc:institutional_code" xlink:type="simple">FMNH</named-content>, <named-content xmlns:xlink="http://www.w3.org/1999/xlink" content-type="dwc:institutional_code" xlink:type="simple">CUAC</named-content>. 1 female: NC: Macon Co. Highlands, vi.8.1973, Coker Rhododendron Trail, litter under rhododendron, W. Suter; <named-content xmlns:xlink="http://www.w3.org/1999/xlink" content-type="dwc:institutional_code" xlink:type="simple">FMNH</named-content>.</p></tp:treatment-sec><tp:treatment-sec sec-type="diagnosis" id="SECID0EPCAC"><title>Diagnosis.</title><p>This species is externally indistinguishable from <italic><tp:taxon-name><tp:taxon-name-part taxon-name-part-type="genus" reg="Prespelea">P.</tp:taxon-name-part> <tp:taxon-name-part taxon-name-part-type="species" reg="copelandi">copelandi</tp:taxon-name-part></tp:taxon-name></italic> except in the following male characters: metaventrite elevated anteromedially to form small but distinct median tubercle about one-fourth metaventral length behind mesocoxae (Fig. 21), metaventrite moderately flattened behind; posteroapical corner of male metatrochanter produced to form short, incurved flange (Fig. 32), the whole trochanter being somewhat parallelogram-shaped; aedeagus with sides weakly sinuate toward apex, apicodorsal ridges weakly divergent to apical corners; apical margin subtruncate to weakly emarginate; internal sac with broad band of about 18 short, sclerotized teeth. Female not definitely associated. TL 1.76–1.88mm; Max. width (EW) 0.61–0.71mm.</p></tp:treatment-sec></tp:taxon-treatment>
